# Supplementary material for: Optimizing multiplexed imaging experimental design through tissue spatial segregation estimation
Source: Nat Methods. 2022 Dec 30;20(3):418–23. doi: 10.1038/s41592-022-01692-z (PMC9998266; doi:10.1038/s41592-022-01692-z)
Supplement: Supplementary file 5 — Computed values of alpha for various human healthy and tumor tissues. [file 41592_2022_1692_MOESM5_ESM.xlsx]

## Sheet: Sheet 1
Tissue	Mean Alpha value	Alpha range (min-max)	Number of tissues samples analysed
Prostate	2.04	NA	1
Heart	2.01	NA	1
Prostate cancer adjacent	1.76	NA	1
Bladder cancer	1.75	1.45 - 2.03	4
Ovarian Cancer	1.74	1.74	1
Brain	1.74	1.73 - 1.75	2
Breast cancer ductal	1.7	NA	1
Cerebellum	1.58	NA	1
Spinal cord	1.56	NA	1
Lymph Node	1.49	1.46 - 1.51	3
Colorectal cancer	1.44	NA	1
Prostate cancer	1.18	NA	1
Breast Cancer	1.08	0.93 - 1.15	3
Glioblastoma	1.04	NA	1
