# Supplementary material for: Optimizing multiplexed imaging experimental design through tissue spatial segregation estimation
Source: Nat Methods. 2022 Dec 30;20(3):418–23. doi: 10.1038/s41592-022-01692-z (PMC9998266; doi:10.1038/s41592-022-01692-z)
Supplement: Source Data — Statistical source data for Figs. 1 and 2 and Extended Data Figs. 1 and 2. [file 41592_2022_1692_MOESM6_ESM.xlsx]

## Sheet: Figure 1b
Number of sampled FoV	Mean number of recovered clusters
1	2.58
2	4.38
3	5.74
4	8.4
5	9.18
6	10.44
7	10.74
8	11.54
9	12.26
10	12.4
11	12.5
12	13.08
13	13.08
14	13.32
15	13.36
16	13.44
17	13.3
18	13.68
19	13.68
20	13.86
21	13.94
22	13.9
23	14.1
24	14.24
25	14.24
26	14.28
27	14.26
28	14.2
29	14.38
30	14.5
31	14.34
32	14.48
33	14.28
34	14.54
35	14.56
36	14.62
37	14.56
38	14.66
39	14.6
40	14.7
41	14.82
42	14.72
43	14.84
44	14.82
45	14.78
46	14.86
47	14.82
48	14.84
49	14.82
50	14.86

## Sheet: Figure 1c and Figure 1d
Table 1
	Tau	Type_sample
Lymphe node	4.89	Healthy
Brain (1)	3.64	Healthy
Brain (2)	4.42	Healthy
Heart	2.58	Healthy
Prostate (FFPE)	5.77	Healthy
Spinal cord	7	Healthy
Cerebellum	4.99	Healthy
Glioblastoma	8.92	Tumor
Ovarian cancer	3.91	Tumor
Breast cancer (1)	8.47	Tumor
Breast cancer (2)	6.9	Tumor
Breast cancer (3)	6.89	Tumor
Colorectal cancer	7.32	Tumor
Breast cancer ductal (FFPE)	7.65	Tumor
Prostate cancer (FFPE)	7.85	Tumor
Prostate cancer adjacent (FFPE)	6.94	Tumor
Bladder cancer (A1)	5.2	Tumor
Bladder cancer (B1)	5.96	Tumor
Bladder cancer (C1)	5.54	Tumor
Bladder cancer (D1)	5.9	Tumor
Breast cancer (1142243F NG)	5.04	Tumor
Breast cancer (1160920F NG)	7.25	Tumor

## Sheet: Figure 1e (left panel)
Number of sampled FoV	Mean number of recovered clusters	Standard deviation of the number of recovered clusters	Width/height of the FoV (µm)
1	0.4	0.494872	200
2	1.1	0.677631	200
3	1.78	0.815413	200
4	2.68	0.957036	200
5	3.36	1.13856	200
6	4.28	1.1073	200
7	4.88	1.28793	200
8	5.56	1.16339	200
9	6.24	1.43655	200
10	7.08	1.06599	200
11	7.34	1.43726	200
12	7.6	1.37024	200
13	8.48	1.59387	200
14	8.92	1.5097	200
15	9.42	1.31071	200
16	9.68	1.40611	200
17	9.56	1.12776	200
18	10.32	1.51779	200
19	10.2	1.4983	200
20	10.54	1.05386	200
21	10.82	1.36561	200
22	11.06	1.39108	200
23	11.46	1.16426	200
24	11.32	1.11465	200
25	11.68	1.33156	200
26	11.86	1.10675	200
27	11.9	1.01519	200
28	11.78	1.13011	200
29	12.4	1.2454	200
30	12.2	1.26168	200
31	12.52	1.0349	200
32	12.42	0.927802	200
33	12.48	1.16479	200
34	12.86	1.04998	200
35	12.72	1.05056	200
36	12.78	0.953832	200
37	13.02	0.936559	200
38	12.92	1.10361	200
39	13.04	1.00934	200
40	13.14	1.03036	200
1	1.52	0.788696	300
2	2.74	0.80331	300
3	4.64	1.10213	300
4	5.74	1.3524	300
5	7.12	1.33463	300
6	7.96	1.41364	300
7	9.02	1.62242	300
8	9.92	1.65172	300
9	10.02	1.40683	300
10	10.9	1.63195	300
11	11.22	1.35962	300
12	11.5	1.3132	300
13	11.82	1.17265	300
14	12.42	1.12649	300
15	12.26	1.3524	300
16	12.46	1.0919	300
17	12.56	1.05289	300
18	12.74	1.12141	300
19	13.16	1.05676	300
20	13.24	0.938083	300
21	13.3	1.05463	300
22	13.58	0.970798	300
23	13.6	0.880631	300
24	13.4	0.857143	300
25	13.74	0.964894	300
26	13.94	0.793082	300
27	13.76	0.893514	300
28	13.94	0.890081	300
29	14.12	0.689276	300
30	14.1	0.707107	300
31	13.96	0.879703	300
32	14.12	0.773014	300
33	14.4	0.638877	300
34	14.24	0.770899	300
35	14.5	0.677631	300
36	14.26	0.59966	300
37	14.48	0.61412	300
38	14.38	0.635353	300
39	14.4	0.638877	300
40	14.6	0.494872	300
1	2.4	1.12486	400
2	5.16	1.13137	400
3	6.78	1.70581	400
4	8.84	1.67039	400
5	9.52	1.48791	400
6	10.8	1.3248	400
7	11.38	1.55038	400
8	11.64	1.54867	400
9	12.36	1.20814	400
10	12.56	1.34255	400
11	12.94	1.05772	400
12	13.38	0.966585	400
13	13.34	0.960654	400
14	13.86	0.947822	400
15	13.68	0.913392	400
16	13.78	0.840068	400
17	13.88	1.023	400
18	13.88	0.872248	400
19	14.08	0.751597	400
20	14.34	0.717422	400
21	14.4	0.638877	400
22	14.24	0.743955	400
23	14.32	0.683329	400
24	14.36	0.662709	400
25	14.62	0.490314	400
26	14.54	0.64555	400
27	14.52	0.646498	400
28	14.7	0.505076	400
29	14.64	0.525279	400
30	14.8	0.451754	400
31	14.82	0.437526	400
32	14.72	0.496518	400
33	14.82	0.388088	400
34	14.8	0.404061	400
35	14.86	0.35051	400
36	14.76	0.431419	400
37	14.94	0.239898	400
38	14.92	0.274047	400
39	14.92	0.274047	400
40	14.88	0.328261	400
1	3.74	1.15723	500
2	6.88	2.16314	500
3	8.3	1.8979	500
4	10.8	1.4983	500
5	11.36	1.42514	500
6	12.04	1.33951	500
7	12.68	0.913392	500
8	13.06	0.956396	500
9	13.44	1.05289	500
10	13.56	0.92934	500
11	14.02	0.820403	500
12	14.04	0.902604	500
13	14.04	0.924938	500
14	14.2	0.832993	500
15	14.32	0.712569	500
16	14.3	0.814411	500
17	14.48	0.646498	500
18	14.56	0.643967	500
19	14.6	0.534523	500
20	14.68	0.586932	500
21	14.64	0.597956	500
22	14.74	0.486973	500
23	14.8	0.494872	500
24	14.9	0.303046	500
25	14.86	0.35051	500
26	14.82	0.437526	500
27	14.86	0.35051	500
28	14.94	0.239898	500
29	14.9	0.303046	500
30	14.94	0.239898	500
31	14.96	0.197949	500
32	14.92	0.274047	500
33	15	0	500
34	14.98	0.141421	500
35	15	0	500
36	14.96	0.197949	500
37	15	0	500
38	14.98	0.141421	500
39	14.96	0.197949	500
40	14.96	0.197949	500
1	5	1.34012	600
2	8.08	1.99837	600
3	10.48	1.31304	600
4	11.42	1.34149	600
5	12.32	1.26878	600
6	13.24	1.11685	600
7	13.42	1.16216	600
8	13.8	0.92582	600
9	13.94	0.977502	600
10	14.02	0.844913	600
11	14.22	0.910035	600
12	14.3	0.788954	600
13	14.58	0.609114	600
14	14.68	0.551066	600
15	14.48	0.543609	600
16	14.78	0.418452	600
17	14.76	0.476381	600
18	14.82	0.481918	600
19	14.92	0.274047	600
20	14.98	0.141421	600
21	14.94	0.239898	600
22	14.98	0.141421	600
23	14.94	0.239898	600
24	14.96	0.197949	600
25	14.96	0.197949	600
26	14.98	0.141421	600
27	14.96	0.197949	600
28	14.98	0.141421	600
29	15	0	600
30	15	0	600
31	14.98	0.141421	600
32	15	0	600
33	14.98	0.141421	600
34	15	0	600
35	14.98	0.141421	600
36	15	0	600
37	15	0	600
38	15	0	600
39	15	0	600
40	15	0	600

## Sheet: Figure 1e (right panel)
Tau	Width/height of the FoV (µm)
15.4163	200
7.49843	300
4.82665	400
3.49392	500
2.68434	600

## Sheet: Figure 1f
Tau	Width/height of the FoV (µm)
200	19.121
300	11.5141
400	8.90586
500	7.14391
600	6.02169

## Sheet: Figure 1g (left panel)
Number of sampled FoV	Mean number of recovered clusters	Number of cell phenotype
1	0.0905263	19
2	0.181053	19
3	0.271579	19
4	0.354737	19
5	0.426316	19
6	0.474737	19
7	0.541053	19
8	0.56	19
9	0.602105	19
10	0.650526	19
11	0.68	19
12	0.730526	19
13	0.749474	19
14	0.781053	19
15	0.796842	19
16	0.805263	19
17	0.814737	19
18	0.832632	19
19	0.848421	19
20	0.867368	19
1	0.105556	18
2	0.2	18
3	0.267778	18
4	0.356667	18
5	0.432222	18
6	0.493333	18
7	0.531111	18
8	0.564444	18
9	0.616667	18
10	0.651111	18
11	0.703333	18
12	0.707778	18
13	0.738889	18
14	0.771111	18
15	0.776667	18
16	0.805556	18
17	0.81	18
18	0.833333	18
19	0.856667	18
20	0.864444	18
1	0.111765	17
2	0.197647	17
3	0.305882	17
4	0.365882	17
5	0.447059	17
6	0.504706	17
7	0.552941	17
8	0.577647	17
9	0.649412	17
10	0.683529	17
11	0.678824	17
12	0.707059	17
13	0.749412	17
14	0.789412	17
15	0.782353	17
16	0.805882	17
17	0.836471	17
18	0.829412	17
19	0.857647	17
20	0.842353	17
1	0.125	16
2	0.2125	16
3	0.3075	16
4	0.38625	16
5	0.4325	16
6	0.5225	16
7	0.56	16
8	0.595	16
9	0.64	16
10	0.65875	16
11	0.7075	16
12	0.71375	16
13	0.74375	16
14	0.76875	16
15	0.795	16
16	0.8075	16
17	0.81625	16
18	0.8375	16
19	0.835	16
20	0.87125	16
1	0.118667	15
2	0.24	15
3	0.329333	15
4	0.405333	15
5	0.453333	15
6	0.541333	15
7	0.569333	15
8	0.618667	15
9	0.668	15
10	0.693333	15
11	0.738667	15
12	0.753333	15
13	0.781333	15
14	0.789333	15
15	0.784	15
16	0.817333	15
17	0.829333	15
18	0.850667	15
19	0.866667	15
20	0.881333	15
1	0.132857	14
2	0.247143	14
3	0.35	14
4	0.402857	14
5	0.504286	14
6	0.568571	14
7	0.597143	14
8	0.664286	14
9	0.692857	14
10	0.742857	14
11	0.76	14
12	0.781429	14
13	0.787143	14
14	0.801429	14
15	0.82	14
16	0.831429	14
17	0.852857	14
18	0.877143	14
19	0.892857	14
20	0.875714	14
1	0.144615	13
2	0.26	13
3	0.333846	13
4	0.44	13
5	0.524615	13
6	0.575385	13
7	0.641538	13
8	0.66	13
9	0.732308	13
10	0.729231	13
11	0.750769	13
12	0.803077	13
13	0.816923	13
14	0.838462	13
15	0.86	13
16	0.855385	13
17	0.873846	13
18	0.883077	13
19	0.887692	13
20	0.893846	13
1	0.148333	12
2	0.273333	12
3	0.383333	12
4	0.453333	12
5	0.591667	12
6	0.628333	12
7	0.67	12
8	0.716667	12
9	0.743333	12
10	0.821667	12
11	0.821667	12
12	0.84	12
13	0.858333	12
14	0.89	12
15	0.895	12
16	0.911667	12
17	0.931667	12
18	0.92	12
19	0.94	12
20	0.941667	12
1	0.154545	11
2	0.274545	11
3	0.398182	11
4	0.507273	11
5	0.56	11
6	0.670909	11
7	0.701818	11
8	0.747273	11
9	0.787273	11
10	0.818182	11
11	0.854545	11
12	0.856364	11
13	0.881818	11
14	0.883636	11
15	0.901818	11
16	0.918182	11
17	0.932727	11
18	0.927273	11
19	0.949091	11
20	0.947273	11
1	0.176	10
2	0.29	10
3	0.404	10
4	0.514	10
5	0.594	10
6	0.644	10
7	0.724	10
8	0.736	10
9	0.788	10
10	0.816	10
11	0.844	10
12	0.868	10
13	0.904	10
14	0.884	10
15	0.896	10
16	0.938	10
17	0.924	10
18	0.932	10
19	0.938	10
20	0.962	10
1	0.191111	9
2	0.317778	9
3	0.415556	9
4	0.531111	9
5	0.602222	9
6	0.668889	9
7	0.717778	9
8	0.746667	9
9	0.808889	9
10	0.817778	9
11	0.817778	9
12	0.868889	9
13	0.864444	9
14	0.875556	9
15	0.9	9
16	0.904444	9
17	0.928889	9
18	0.928889	9
19	0.937778	9
20	0.955556	9
1	0.18	8
2	0.3625	8
3	0.45	8
4	0.5325	8
5	0.64	8

## Sheet: Figure 1g (right panel)
Number of cell phenotypes	Tau
19	8.90976
18	8.55101
17	7.77232
16	7.51058
15	7.00071
14	6.44644
13	6.27745
12	5.95348
11	5.5436
10	5.41743
9	5.02762
8	4.65715
7	3.70338
6	3.39453
5	2.60542
4	2.38739
3	1.82035
2	1.39316

## Sheet: Figure 1h
Mean number of recovered clusters	Number of cell phenotype
14	4.89
12	3.64
14	4.42
11	2.58
15	5.77
13	7
15	4.99
19	8.92
12	3.91
15	8.47
12	6.9
12	6.89
16	7.32
19	7.65
17	7.85
18	6.94
15	5.2
15	5.96
14	5.54
15	5.9
14	5.04
17	7.25

## Sheet: Figure 2b (left panel)
Table 1
Number of sampled FoV	Mean number of recovered clusters	Standard deviation of recovered clusters
1	6.2	1.96915
2	10.3	2.20621
3	12.48	1.70521
4	14.36	1.41075
5	14.78	1.26636
6	15.8	0.857143
7	16.22	0.678835
8	16.5	0.505076
9	16.66	0.478518
10	16.8	0.404061
11	16.78	0.418452
12	16.94	0.239898
13	16.92	0.274047
14	16.98	0.141421
15	17	0

## Sheet: Figure 2b (center panel)
Number of sampled FoV	Mean number of recovered clusters	Standard deviation of the number of recovered clusters	Width/height of the FoV (µm)
1	3.38	1.06694	250
2	7.48	1.61927	250
3	9.82	1.49407	250
4	11.5	1.38873	250
5	12.6	1.16058	250
6	13.16	0.865672	250
7	13.22	0.995705	250
8	13.76	0.686904	250
9	13.76	0.624663	250
10	13.8	0.451754	250
11	13.9	0.364216	300
12	13.96	0.197949	300
1	5.48	1.51509	300
2	9.76	1.90123	300
3	11.84	1.51671	300
4	12.92	1.12195	300
5	13.04	1.06828	300
6	13.42	0.859283	300
7	13.68	0.62073	300
8	13.82	0.388088	300
9	13.8	0.404061	350
10	13.96	0.197949	350
11	13.94	0.239898	350
12	13.96	0.197949	350
1	6.56	1.96042	350
2	10.66	1.9651	350
3	12.38	1.2436	350
4	13.34	0.917183	350
5	13.58	0.730949	350
6	13.8	0.404061	350
7	13.88	0.328261	400
8	13.94	0.239898	400
9	13.98	0.24661	400
10	13.98	0.141421	400
11	14.02	0.24661	400
12	14.12	0.328261	400
1	8.14	2.40756	400
2	11.86	1.457	400
3	13.22	0.974993	400
4	13.4	0.808122	400
5	13.8	0.404061	450
6	13.88	0.328261	450
7	13.98	0.141421	450
8	13.94	0.239898	450
9	14.06	0.239898	450
10	14.04	0.197949	450
11	14.14	0.35051	450
12	14.26	0.527218	450
1	8.98	2.91015	450
2	12.78	1.20017	450
3	13.36	0.89807	500
4	13.64	0.631163	500
5	13.9	0.303046	500
6	13.84	0.421852	500
7	14.04	0.282843	500
8	14.2	0.451754	500
9	14.16	0.370328	500
10	14.38	0.490314	500
11	14.44	0.540597	500
12	14.74	0.632778	500

[truncated: 15 more sheets: Figure 2b (right panel), Figure 2c , Figure 2d, Figure 2e (left panel), Figure 2e (righ panel), Figure 2f, Extended Data Figure 1a, Extended Data Figure 1b, Extended Data Figure 1d, Extended Data Figure 1e to 1g, Extended Data Figure 1h, Extended Data Figure 1i to 1k, Extended Data Figure 1l, Extended Data Figure 1m, Extended Data Figure 1n]
